# Supplementary material for: Catalyst-Free Three-Component Synthesis of 3-Aminoalkyl Chromones Using Rongalite as a C1 Synthon
Source: Molecules. 2026 Apr 26;31(9):1432. doi: 10.3390/molecules31091432 (PMC13165258; doi:10.3390/molecules31091432)
Supplement: Supplementary file 1 [file molecules-31-01432-s001.zip]

Archive with 1 entries (1 files):
- molecules-4255280-supplementary.pdf
